# Supplementary material for: High-Throughput Gel Microbeads as Incubators for Bacterial Competition Study
Source: Micromachines (Basel). 2023 Mar 12;14(3):645. doi: 10.3390/mi14030645 (PMC10058504; doi:10.3390/mi14030645)
Supplement: Supplementary file 1 [file micromachines-14-00645-s001.zip]

Archive with 2 entries (2 files):
- micromachines-2259178-supplementary.mp4
- micromachines-2259178-supplementary.pdf
